# Supplementary material for: Synthesis and Design of Hybrid Metalloporphyrin Polymers Based on Palladium (II) and Copper (II) Cations and Axial Complexes of Pyridyl-Substituted Sn(IV)Porphyrins with Octopamine
Source: Polymers (Basel). 2023 Feb 20;15(4):1055. doi: 10.3390/polym15041055 (PMC9959591; doi:10.3390/polym15041055)
Supplement: Supplementary file 1 [file polymers-15-01055-s001.zip]

Archive with 1 entries (1 files):
- polymers-2212909-supplementary.pdf
